# Supplementary material for: Investigating the Spatial Heterogeneity of Microbial Communities and Flavor Compounds During the First Fermentation Stage of Sauce-Flavor Baijiu
Source: Foods. 2026 May 23;15(11):1849. doi: 10.3390/foods15111849 (PMC13256519; doi:10.3390/foods15111849)
Supplement: Supplementary file 1 [file foods-15-01849-s001.zip]

Archive with 1 entries (1 files):
- foods-4240154-supplementary.pdf
